# Supplementary material for: Linear epitope mapping of the humoral response against SARS-CoV-2 in two independent African cohorts
Source: Sci Rep. 2023 Jan 16;13:782. doi: 10.1038/s41598-023-27810-1 (PMC9842613; doi:10.1038/s41598-023-27810-1)
Supplement: Supplementary file 1 — Supplementary Information. [file 41598_2023_27810_MOESM1_ESM.xlsx]

## Sheet: Feuil1
Supplementary Table 1. List of the 487 overlapping peptides (15-mers with 11 amino acid overlap from the 4 structural SARS-CoV-2 proteins E, M, N and S) used for the Mapping of the anti-SARS-CoV-2 humoral response in the infected and uninfected individuals from Madagascar and Senegal
peptide_full_name	Sequence	peptide_start	peptide_end	peptide_short_name
Spike glycoprotein_Peptide_001	MFVFLVLLPLVSSQC	1	15	S001
Spike glycoprotein_Peptide_002	LVLLPLVSSQCVNLT	5	19	S002
Spike glycoprotein_Peptide_003	PLVSSQCVNLTTRTQ	9	23	S003
Spike glycoprotein_Peptide_004	SQCVNLTTRTQLPPA	13	27	S004
Spike glycoprotein_Peptide_005	NLTTRTQLPPAYTNS	17	31	S005
Spike glycoprotein_Peptide_006	RTQLPPAYTNSFTRG	21	35	S006
Spike glycoprotein_Peptide_007	PPAYTNSFTRGVYYP	25	39	S007
Spike glycoprotein_Peptide_008	TNSFTRGVYYPDKVF	29	43	S008
Spike glycoprotein_Peptide_009	TRGVYYPDKVFRSSV	33	47	S009
Spike glycoprotein_Peptide_010	YYPDKVFRSSVLHST	37	51	S010
Spike glycoprotein_Peptide_011	KVFRSSVLHSTQDLF	41	55	S011
Spike glycoprotein_Peptide_012	SSVLHSTQDLFLPFF	45	59	S012
Spike glycoprotein_Peptide_013	HSTQDLFLPFFSNVT	49	63	S013
Spike glycoprotein_Peptide_014	DLFLPFFSNVTWFHA	53	67	S014
Spike glycoprotein_Peptide_015	PFFSNVTWFHAIHVS	57	71	S015
Spike glycoprotein_Peptide_016	NVTWFHAIHVSGTNG	61	75	S016
Spike glycoprotein_Peptide_017	FHAIHVSGTNGTKRF	65	79	S017
Spike glycoprotein_Peptide_018	HVSGTNGTKRFDNPV	69	83	S018
Spike glycoprotein_Peptide_019	TNGTKRFDNPVLPFN	73	87	S019
Spike glycoprotein_Peptide_020	KRFDNPVLPFNDGVY	77	91	S020
Spike glycoprotein_Peptide_021	NPVLPFNDGVYFAST	81	95	S021
Spike glycoprotein_Peptide_022	PFNDGVYFASTEKSN	85	99	S022
Spike glycoprotein_Peptide_023	GVYFASTEKSNIIRG	89	103	S023
Spike glycoprotein_Peptide_024	ASTEKSNIIRGWIFG	93	107	S024
Spike glycoprotein_Peptide_025	KSNIIRGWIFGTTLD	97	111	S025
Spike glycoprotein_Peptide_026	IRGWIFGTTLDSKTQ	101	115	S026
Spike glycoprotein_Peptide_027	IFGTTLDSKTQSLLI	105	119	S027
Spike glycoprotein_Peptide_028	TLDSKTQSLLIVNNA	109	123	S028
Spike glycoprotein_Peptide_029	KTQSLLIVNNATNVV	113	127	S029
Spike glycoprotein_Peptide_030	LLIVNNATNVVIKVC	117	131	S030
Spike glycoprotein_Peptide_031	NNATNVVIKVCEFQF	121	135	S031
Spike glycoprotein_Peptide_032	NVVIKVCEFQFCNDP	125	139	S032
Spike glycoprotein_Peptide_033	KVCEFQFCNDPFLGV	129	143	S033
Spike glycoprotein_Peptide_034	FQFCNDPFLGVYYHK	133	147	S034
Spike glycoprotein_Peptide_035	NDPFLGVYYHKNNKS	137	151	S035
Spike glycoprotein_Peptide_036	LGVYYHKNNKSWMES	141	155	S036
Spike glycoprotein_Peptide_037	YHKNNKSWMESEFRV	145	159	S037
Spike glycoprotein_Peptide_038	NKSWMESEFRVYSSA	149	163	S038
Spike glycoprotein_Peptide_039	MESEFRVYSSANNCT	153	167	S039
Spike glycoprotein_Peptide_040	FRVYSSANNCTFEYV	157	171	S040
Spike glycoprotein_Peptide_041	SSANNCTFEYVSQPF	161	175	S041
Spike glycoprotein_Peptide_042	NCTFEYVSQPFLMDL	165	179	S042
Spike glycoprotein_Peptide_043	EYVSQPFLMDLEGKQ	169	183	S043
Spike glycoprotein_Peptide_044	QPFLMDLEGKQGNFK	173	187	S044
Spike glycoprotein_Peptide_045	MDLEGKQGNFKNLRE	177	191	S045
Spike glycoprotein_Peptide_046	GKQGNFKNLREFVFK	181	195	S046
Spike glycoprotein_Peptide_047	NFKNLREFVFKNIDG	185	199	S047
Spike glycoprotein_Peptide_048	LREFVFKNIDGYFKI	189	203	S048
Spike glycoprotein_Peptide_049	VFKNIDGYFKIYSKH	193	207	S049
Spike glycoprotein_Peptide_050	IDGYFKIYSKHTPIN	197	211	S050
Spike glycoprotein_Peptide_051	FKIYSKHTPINLVRD	201	215	S051
Spike glycoprotein_Peptide_052	SKHTPINLVRDLPQG	205	219	S052
Spike glycoprotein_Peptide_053	PINLVRDLPQGFSAL	209	223	S053
Spike glycoprotein_Peptide_054	VRDLPQGFSALEPLV	213	227	S054
Spike glycoprotein_Peptide_055	PQGFSALEPLVDLPI	217	231	S055
Spike glycoprotein_Peptide_056	SALEPLVDLPIGINI	221	235	S056
Spike glycoprotein_Peptide_057	PLVDLPIGINITRFQ	225	239	S057
Spike glycoprotein_Peptide_058	LPIGINITRFQTLLA	229	243	S058
Spike glycoprotein_Peptide_059	INITRFQTLLALHRS	233	247	S059
Spike glycoprotein_Peptide_060	RFQTLLALHRSYLTP	237	251	S060
Spike glycoprotein_Peptide_061	LLALHRSYLTPGDSS	241	255	S061
Spike glycoprotein_Peptide_062	HRSYLTPGDSSSGWT	245	259	S062
Spike glycoprotein_Peptide_063	LTPGDSSSGWTAGAA	249	263	S063
Spike glycoprotein_Peptide_064	DSSSGWTAGAAAYYV	253	267	S064
Spike glycoprotein_Peptide_065	GWTAGAAAYYVGYLQ	257	271	S065
Spike glycoprotein_Peptide_066	GAAAYYVGYLQPRTF	261	275	S066
Spike glycoprotein_Peptide_067	YYVGYLQPRTFLLKY	265	279	S067
Spike glycoprotein_Peptide_068	YLQPRTFLLKYNENG	269	283	S068
Spike glycoprotein_Peptide_069	RTFLLKYNENGTITD	273	287	S069
Spike glycoprotein_Peptide_070	LKYNENGTITDAVDC	277	291	S070
Spike glycoprotein_Peptide_071	ENGTITDAVDCALDP	281	295	S071
Spike glycoprotein_Peptide_072	ITDAVDCALDPLSET	285	299	S072
Spike glycoprotein_Peptide_073	VDCALDPLSETKCTL	289	303	S073
Spike glycoprotein_Peptide_074	LDPLSETKCTLKSFT	293	307	S074
Spike glycoprotein_Peptide_075	SETKCTLKSFTVEKG	297	311	S075
Spike glycoprotein_Peptide_076	CTLKSFTVEKGIYQT	301	315	S076
Spike glycoprotein_Peptide_077	SFTVEKGIYQTSNFR	305	319	S077
Spike glycoprotein_Peptide_078	EKGIYQTSNFRVQPT	309	323	S078
Spike glycoprotein_Peptide_079	YQTSNFRVQPTESIV	313	327	S079
Spike glycoprotein_Peptide_080	NFRVQPTESIVRFPN	317	331	S080
Spike glycoprotein_Peptide_081	QPTESIVRFPNITNL	321	335	S081
Spike glycoprotein_Peptide_082	SIVRFPNITNLCPFG	325	339	S082
Spike glycoprotein_Peptide_083	FPNITNLCPFGEVFN	329	343	S083
Spike glycoprotein_Peptide_084	TNLCPFGEVFNATRF	333	347	S084
Spike glycoprotein_Peptide_085	PFGEVFNATRFASVY	337	351	S085
Spike glycoprotein_Peptide_086	VFNATRFASVYAWNR	341	355	S086
Spike glycoprotein_Peptide_087	TRFASVYAWNRKRIS	345	359	S087
Spike glycoprotein_Peptide_088	SVYAWNRKRISNCVA	349	363	S088
Spike glycoprotein_Peptide_089	WNRKRISNCVADYSV	353	367	S089
Spike glycoprotein_Peptide_090	RISNCVADYSVLYNS	357	371	S090
Spike glycoprotein_Peptide_091	CVADYSVLYNSASFS	361	375	S091
Spike glycoprotein_Peptide_092	YSVLYNSASFSTFKC	365	379	S092
Spike glycoprotein_Peptide_093	YNSASFSTFKCYGVS	369	383	S093
Spike glycoprotein_Peptide_094	SFSTFKCYGVSPTKL	373	387	S094
Spike glycoprotein_Peptide_095	FKCYGVSPTKLNDLC	377	391	S095
Spike glycoprotein_Peptide_096	GVSPTKLNDLCFTNV	381	395	S096
Spike glycoprotein_Peptide_097	TKLNDLCFTNVYADS	385	399	S097
Spike glycoprotein_Peptide_098	DLCFTNVYADSFVIR	389	403	S098
Spike glycoprotein_Peptide_099	TNVYADSFVIRGDEV	393	407	S099
Spike glycoprotein_Peptide_100	ADSFVIRGDEVRQIA	397	411	S100
Spike glycoprotein_Peptide_101	VIRGDEVRQIAPGQT	401	415	S101
Spike glycoprotein_Peptide_102	DEVRQIAPGQTGKIA	405	419	S102
Spike glycoprotein_Peptide_103	QIAPGQTGKIADYNY	409	423	S103
Spike glycoprotein_Peptide_104	GQTGKIADYNYKLPD	413	427	S104
Spike glycoprotein_Peptide_105	KIADYNYKLPDDFTG	417	431	S105
Spike glycoprotein_Peptide_106	YNYKLPDDFTGCVIA	421	435	S106
Spike glycoprotein_Peptide_107	LPDDFTGCVIAWNSN	425	439	S107
Spike glycoprotein_Peptide_108	FTGCVIAWNSNNLDS	429	443	S108
Spike glycoprotein_Peptide_109	VIAWNSNNLDSKVGG	433	447	S109
Spike glycoprotein_Peptide_110	NSNNLDSKVGGNYNY	437	451	S110
Spike glycoprotein_Peptide_111	LDSKVGGNYNYLYRL	441	455	S111
Spike glycoprotein_Peptide_112	VGGNYNYLYRLFRKS	445	459	S112
Spike glycoprotein_Peptide_113	YNYLYRLFRKSNLKP	449	463	S113
Spike glycoprotein_Peptide_114	YRLFRKSNLKPFERD	453	467	S114
Spike glycoprotein_Peptide_115	RKSNLKPFERDISTE	457	471	S115
Spike glycoprotein_Peptide_116	LKPFERDISTEIYQA	461	475	S116
Spike glycoprotein_Peptide_117	ERDISTEIYQAGSTP	465	479	S117
Spike glycoprotein_Peptide_118	STEIYQAGSTPCNGV	469	483	S118
Spike glycoprotein_Peptide_119	YQAGSTPCNGVEGFN	473	487	S119
Spike glycoprotein_Peptide_120	STPCNGVEGFNCYFP	477	491	S120
Spike glycoprotein_Peptide_121	NGVEGFNCYFPLQSY	481	495	S121
Spike glycoprotein_Peptide_122	GFNCYFPLQSYGFQP	485	499	S122
Spike glycoprotein_Peptide_123	YFPLQSYGFQPTNGV	489	503	S123
Spike glycoprotein_Peptide_124	QSYGFQPTNGVGYQP	493	507	S124
Spike glycoprotein_Peptide_125	FQPTNGVGYQPYRVV	497	511	S125
Spike glycoprotein_Peptide_126	NGVGYQPYRVVVLSF	501	515	S126
Spike glycoprotein_Peptide_127	YQPYRVVVLSFELLH	505	519	S127
Spike glycoprotein_Peptide_128	RVVVLSFELLHAPAT	509	523	S128
Spike glycoprotein_Peptide_129	LSFELLHAPATVCGP	513	527	S129
Spike glycoprotein_Peptide_130	LLHAPATVCGPKKST	517	531	S130
Spike glycoprotein_Peptide_131	PATVCGPKKSTNLVK	521	535	S131
Spike glycoprotein_Peptide_132	CGPKKSTNLVKNKCV	525	539	S132
Spike glycoprotein_Peptide_133	KSTNLVKNKCVNFNF	529	543	S133
Spike glycoprotein_Peptide_134	LVKNKCVNFNFNGLT	533	547	S134
Spike glycoprotein_Peptide_135	KCVNFNFNGLTGTGV	537	551	S135
Spike glycoprotein_Peptide_136	FNFNGLTGTGVLTES	541	555	S136
Spike glycoprotein_Peptide_137	GLTGTGVLTESNKKF	545	559	S137
Spike glycoprotein_Peptide_138	TGVLTESNKKFLPFQ	549	563	S138
Spike glycoprotein_Peptide_139	TESNKKFLPFQQFGR	553	567	S139
Spike glycoprotein_Peptide_140	KKFLPFQQFGRDIAD	557	571	S140
Spike glycoprotein_Peptide_141	PFQQFGRDIADTTDA	561	575	S141
Spike glycoprotein_Peptide_142	FGRDIADTTDAVRDP	565	579	S142
Spike glycoprotein_Peptide_143	IADTTDAVRDPQTLE	569	583	S143
Spike glycoprotein_Peptide_144	TDAVRDPQTLEILDI	573	587	S144
Spike glycoprotein_Peptide_145	RDPQTLEILDITPCS	577	591	S145
Spike glycoprotein_Peptide_146	TLEILDITPCSFGGV	581	595	S146
Spike glycoprotein_Peptide_147	LDITPCSFGGVSVIT	585	599	S147
Spike glycoprotein_Peptide_148	PCSFGGVSVITPGTN	589	603	S148
Spike glycoprotein_Peptide_149	GGVSVITPGTNTSNQ	593	607	S149
Spike glycoprotein_Peptide_150	VITPGTNTSNQVAVL	597	611	S150
Spike glycoprotein_Peptide_151	GTNTSNQVAVLYQDV	601	615	S151
Spike glycoprotein_Peptide_152	SNQVAVLYQDVNCTE	605	619	S152
Spike glycoprotein_Peptide_153	AVLYQDVNCTEVPVA	609	623	S153
Spike glycoprotein_Peptide_154	QDVNCTEVPVAIHAD	613	627	S154
Spike glycoprotein_Peptide_155	CTEVPVAIHADQLTP	617	631	S155
Spike glycoprotein_Peptide_156	PVAIHADQLTPTWRV	621	635	S156
Spike glycoprotein_Peptide_157	HADQLTPTWRVYSTG	625	639	S157
Spike glycoprotein_Peptide_158	LTPTWRVYSTGSNVF	629	643	S158
Spike glycoprotein_Peptide_159	WRVYSTGSNVFQTRA	633	647	S159
Spike glycoprotein_Peptide_160	STGSNVFQTRAGCLI	637	651	S160
Spike glycoprotein_Peptide_161	NVFQTRAGCLIGAEH	641	655	S161
Spike glycoprotein_Peptide_162	TRAGCLIGAEHVNNS	645	659	S162
Spike glycoprotein_Peptide_163	CLIGAEHVNNSYECD	649	663	S163
Spike glycoprotein_Peptide_164	AEHVNNSYECDIPIG	653	667	S164
Spike glycoprotein_Peptide_165	NNSYECDIPIGAGIC	657	671	S165
Spike glycoprotein_Peptide_166	ECDIPIGAGICASYQ	661	675	S166
Spike glycoprotein_Peptide_167	PIGAGICASYQTQTN	665	679	S167
Spike glycoprotein_Peptide_168	GICASYQTQTNSPRR	669	683	S168
Spike glycoprotein_Peptide_169	SYQTQTNSPRRARSV	673	687	S169
Spike glycoprotein_Peptide_170	QTNSPRRARSVASQS	677	691	S170
Spike glycoprotein_Peptide_171	PRRARSVASQSIIAY	681	695	S171
Spike glycoprotein_Peptide_172	RSVASQSIIAYTMSL	685	699	S172
Spike glycoprotein_Peptide_173	SQSIIAYTMSLGAEN	689	703	S173
Spike glycoprotein_Peptide_174	IAYTMSLGAENSVAY	693	707	S174
Spike glycoprotein_Peptide_175	MSLGAENSVAYSNNS	697	711	S175
Spike glycoprotein_Peptide_176	AENSVAYSNNSIAIP	701	715	S176
Spike glycoprotein_Peptide_177	VAYSNNSIAIPTNFT	705	719	S177
Spike glycoprotein_Peptide_178	NNSIAIPTNFTISVT	709	723	S178
Spike glycoprotein_Peptide_179	AIPTNFTISVTTEIL	713	727	S179
Spike glycoprotein_Peptide_180	NFTISVTTEILPVSM	717	731	S180
Spike glycoprotein_Peptide_181	SVTTEILPVSMTKTS	721	735	S181
Spike glycoprotein_Peptide_182	EILPVSMTKTSVDCT	725	739	S182
Spike glycoprotein_Peptide_183	VSMTKTSVDCTMYIC	729	743	S183
Spike glycoprotein_Peptide_184	KTSVDCTMYICGDST	733	747	S184
Spike glycoprotein_Peptide_185	DCTMYICGDSTECSN	737	751	S185
Spike glycoprotein_Peptide_186	YICGDSTECSNLLLQ	741	755	S186
Spike glycoprotein_Peptide_187	DSTECSNLLLQYGSF	745	759	S187
Spike glycoprotein_Peptide_188	CSNLLLQYGSFCTQL	749	763	S188
Spike glycoprotein_Peptide_189	LLQYGSFCTQLNRAL	753	767	S189
Spike glycoprotein_Peptide_190	GSFCTQLNRALTGIA	757	771	S190
Spike glycoprotein_Peptide_191	TQLNRALTGIAVEQD	761	775	S191
Spike glycoprotein_Peptide_192	RALTGIAVEQDKNTQ	765	779	S192
Spike glycoprotein_Peptide_193	GIAVEQDKNTQEVFA	769	783	S193
Spike glycoprotein_Peptide_194	EQDKNTQEVFAQVKQ	773	787	S194
Spike glycoprotein_Peptide_195	NTQEVFAQVKQIYKT	777	791	S195
Spike glycoprotein_Peptide_196	VFAQVKQIYKTPPIK	781	795	S196
Spike glycoprotein_Peptide_197	VKQIYKTPPIKDFGG	785	799	S197
Spike glycoprotein_Peptide_198	YKTPPIKDFGGFNFS	789	803	S198
Spike glycoprotein_Peptide_199	PIKDFGGFNFSQILP	793	807	S199
Spike glycoprotein_Peptide_200	FGGFNFSQILPDPSK	797	811	S200
Spike glycoprotein_Peptide_201	NFSQILPDPSKPSKR	801	815	S201
Spike glycoprotein_Peptide_202	ILPDPSKPSKRSFIE	805	819	S202
Spike glycoprotein_Peptide_203	PSKPSKRSFIEDLLF	809	823	S203
Spike glycoprotein_Peptide_204	SKRSFIEDLLFNKVT	813	827	S204
Spike glycoprotein_Peptide_205	FIEDLLFNKVTLADA	817	831	S205
Spike glycoprotein_Peptide_206	LLFNKVTLADAGFIK	821	835	S206
Spike glycoprotein_Peptide_207	KVTLADAGFIKQYGD	825	839	S207
Spike glycoprotein_Peptide_208	ADAGFIKQYGDCLGD	829	843	S208
Spike glycoprotein_Peptide_209	FIKQYGDCLGDIAAR	833	847	S209
Spike glycoprotein_Peptide_210	YGDCLGDIAARDLIC	837	851	S210
Spike glycoprotein_Peptide_211	LGDIAARDLICAQKF	841	855	S211
Spike glycoprotein_Peptide_212	AARDLICAQKFNGLT	845	859	S212
Spike glycoprotein_Peptide_213	LICAQKFNGLTVLPP	849	863	S213
Spike glycoprotein_Peptide_214	QKFNGLTVLPPLLTD	853	867	S214
Spike glycoprotein_Peptide_215	GLTVLPPLLTDEMIA	857	871	S215
Spike glycoprotein_Peptide_216	LPPLLTDEMIAQYTS	861	875	S216
Spike glycoprotein_Peptide_217	LTDEMIAQYTSALLA	865	879	S217
Spike glycoprotein_Peptide_218	MIAQYTSALLAGTIT	869	883	S218
Spike glycoprotein_Peptide_219	YTSALLAGTITSGWT	873	887	S219
Spike glycoprotein_Peptide_220	LLAGTITSGWTFGAG	877	891	S220
Spike glycoprotein_Peptide_221	TITSGWTFGAGAALQ	881	895	S221
Spike glycoprotein_Peptide_222	GWTFGAGAALQIPFA	885	899	S222
Spike glycoprotein_Peptide_223	GAGAALQIPFAMQMA	889	903	S223
Spike glycoprotein_Peptide_224	ALQIPFAMQMAYRFN	893	907	S224
Spike glycoprotein_Peptide_225	PFAMQMAYRFNGIGV	897	911	S225
Spike glycoprotein_Peptide_226	QMAYRFNGIGVTQNV	901	915	S226
Spike glycoprotein_Peptide_227	RFNGIGVTQNVLYEN	905	919	S227
Spike glycoprotein_Peptide_228	IGVTQNVLYENQKLI	909	923	S228
Spike glycoprotein_Peptide_229	QNVLYENQKLIANQF	913	927	S229
Spike glycoprotein_Peptide_230	YENQKLIANQFNSAI	917	931	S230
Spike glycoprotein_Peptide_231	KLIANQFNSAIGKIQ	921	935	S231
Spike glycoprotein_Peptide_232	NQFNSAIGKIQDSLS	925	939	S232
Spike glycoprotein_Peptide_233	SAIGKIQDSLSSTAS	929	943	S233
Spike glycoprotein_Peptide_234	KIQDSLSSTASALGK	933	947	S234
Spike glycoprotein_Peptide_235	SLSSTASALGKLQDV	937	951	S235
Spike glycoprotein_Peptide_236	TASALGKLQDVVNQN	941	955	S236
Spike glycoprotein_Peptide_237	LGKLQDVVNQNAQAL	945	959	S237
Spike glycoprotein_Peptide_238	QDVVNQNAQALNTLV	949	963	S238
Spike glycoprotein_Peptide_239	NQNAQALNTLVKQLS	953	967	S239
Spike glycoprotein_Peptide_240	QALNTLVKQLSSNFG	957	971	S240
Spike glycoprotein_Peptide_241	TLVKQLSSNFGAISS	961	975	S241
Spike glycoprotein_Peptide_242	QLSSNFGAISSVLND	965	979	S242
Spike glycoprotein_Peptide_243	NFGAISSVLNDILSR	969	983	S243
Spike glycoprotein_Peptide_244	ISSVLNDILSRLDKV	973	987	S244
Spike glycoprotein_Peptide_245	LNDILSRLDKVEAEV	977	991	S245
Spike glycoprotein_Peptide_246	LSRLDKVEAEVQIDR	981	995	S246
Spike glycoprotein_Peptide_247	DKVEAEVQIDRLITG	985	999	S247
Spike glycoprotein_Peptide_248	AEVQIDRLITGRLQS	989	1003	S248
Spike glycoprotein_Peptide_249	IDRLITGRLQSLQTY	993	1007	S249
Spike glycoprotein_Peptide_250	ITGRLQSLQTYVTQQ	997	1011	S250
Spike glycoprotein_Peptide_251	LQSLQTYVTQQLIRA	1001	1015	S251
Spike glycoprotein_Peptide_252	QTYVTQQLIRAAEIR	1005	1019	S252
Spike glycoprotein_Peptide_253	TQQLIRAAEIRASAN	1009	1023	S253
Spike glycoprotein_Peptide_254	IRAAEIRASANLAAT	1013	1027	S254
Spike glycoprotein_Peptide_255	EIRASANLAATKMSE	1017	1031	S255
Spike glycoprotein_Peptide_256	SANLAATKMSECVLG	1021	1035	S256
Spike glycoprotein_Peptide_257	AATKMSECVLGQSKR	1025	1039	S257
Spike glycoprotein_Peptide_258	MSECVLGQSKRVDFC	1029	1043	S258
Spike glycoprotein_Peptide_259	VLGQSKRVDFCGKGY	1033	1047	S259
Spike glycoprotein_Peptide_260	SKRVDFCGKGYHLMS	1037	1051	S260
Spike glycoprotein_Peptide_261	DFCGKGYHLMSFPQS	1041	1055	S261
Spike glycoprotein_Peptide_262	KGYHLMSFPQSAPHG	1045	1059	S262
Spike glycoprotein_Peptide_263	LMSFPQSAPHGVVFL	1049	1063	S263
Spike glycoprotein_Peptide_264	PQSAPHGVVFLHVTY	1053	1067	S264
Spike glycoprotein_Peptide_265	PHGVVFLHVTYVPAQ	1057	1071	S265
Spike glycoprotein_Peptide_266	VFLHVTYVPAQEKNF	1061	1075	S266
Spike glycoprotein_Peptide_267	VTYVPAQEKNFTTAP	1065	1079	S267
Spike glycoprotein_Peptide_268	PAQEKNFTTAPAICH	1069	1083	S268
Spike glycoprotein_Peptide_269	KNFTTAPAICHDGKA	1073	1087	S269
Spike glycoprotein_Peptide_270	TAPAICHDGKAHFPR	1077	1091	S270
Spike glycoprotein_Peptide_271	ICHDGKAHFPREGVF	1081	1095	S271
Spike glycoprotein_Peptide_272	GKAHFPREGVFVSNG	1085	1099	S272
Spike glycoprotein_Peptide_273	FPREGVFVSNGTHWF	1089	1103	S273
Spike glycoprotein_Peptide_274	GVFVSNGTHWFVTQR	1093	1107	S274
Spike glycoprotein_Peptide_275	SNGTHWFVTQRNFYE	1097	1111	S275
Spike glycoprotein_Peptide_276	HWFVTQRNFYEPQII	1101	1115	S276
Spike glycoprotein_Peptide_277	TQRNFYEPQIITTDN	1105	1119	S277
Spike glycoprotein_Peptide_278	FYEPQIITTDNTFVS	1109	1123	S278
Spike glycoprotein_Peptide_279	QIITTDNTFVSGNCD	1113	1127	S279
Spike glycoprotein_Peptide_280	TDNTFVSGNCDVVIG	1117	1131	S280
Spike glycoprotein_Peptide_281	FVSGNCDVVIGIVNN	1121	1135	S281
Spike glycoprotein_Peptide_282	NCDVVIGIVNNTVYD	1125	1139	S282
Spike glycoprotein_Peptide_283	VIGIVNNTVYDPLQP	1129	1143	S283
Spike glycoprotein_Peptide_284	VNNTVYDPLQPELDS	1133	1147	S284
Spike glycoprotein_Peptide_285	VYDPLQPELDSFKEE	1137	1151	S285
Spike glycoprotein_Peptide_286	LQPELDSFKEELDKY	1141	1155	S286
Spike glycoprotein_Peptide_287	LDSFKEELDKYFKNH	1145	1159	S287
Spike glycoprotein_Peptide_288	KEELDKYFKNHTSPD	1149	1163	S288
Spike glycoprotein_Peptide_289	DKYFKNHTSPDVDLG	1153	1167	S289
Spike glycoprotein_Peptide_290	KNHTSPDVDLGDISG	1157	1171	S290
Spike glycoprotein_Peptide_291	SPDVDLGDISGINAS	1161	1175	S291
Spike glycoprotein_Peptide_292	DLGDISGINASVVNI	1165	1179	S292
Spike glycoprotein_Peptide_293	ISGINASVVNIQKEI	1169	1183	S293
Spike glycoprotein_Peptide_294	NASVVNIQKEIDRLN	1173	1187	S294
Spike glycoprotein_Peptide_295	VNIQKEIDRLNEVAK	1177	1191	S295
Spike glycoprotein_Peptide_296	KEIDRLNEVAKNLNE	1181	1195	S296
Spike glycoprotein_Peptide_297	RLNEVAKNLNESLID	1185	1199	S297
Spike glycoprotein_Peptide_298	VAKNLNESLIDLQEL	1189	1203	S298
Spike glycoprotein_Peptide_299	LNESLIDLQELGKYE	1193	1207	S299
Spike glycoprotein_Peptide_300	LIDLQELGKYEQYIK	1197	1211	S300
Spike glycoprotein_Peptide_301	QELGKYEQYIKWPWY	1201	1215	S301
Spike glycoprotein_Peptide_302	KYEQYIKWPWYIWLG	1205	1219	S302
Spike glycoprotein_Peptide_303	YIKWPWYIWLGFIAG	1209	1223	S303
Spike glycoprotein_Peptide_304	PWYIWLGFIAGLIAI	1213	1227	S304
Spike glycoprotein_Peptide_305	WLGFIAGLIAIVMVT	1217	1231	S305
Spike glycoprotein_Peptide_306	IAGLIAIVMVTIMLC	1221	1235	S306
Spike glycoprotein_Peptide_307	IAIVMVTIMLCCMTS	1225	1239	S307
Spike glycoprotein_Peptide_308	MVTIMLCCMTSCCSC	1229	1243	S308
Spike glycoprotein_Peptide_309	MLCCMTSCCSCLKGC	1233	1247	S309
Spike glycoprotein_Peptide_310	MTSCCSCLKGCCSCG	1237	1251	S310
Spike glycoprotein_Peptide_311	CSCLKGCCSCGSCCK	1241	1255	S311
Spike glycoprotein_Peptide_312	KGCCSCGSCCKFDED	1245	1259	S312
Spike glycoprotein_Peptide_313	SCGSCCKFDEDDSEP	1249	1263	S313
Spike glycoprotein_Peptide_314	CCKFDEDDSEPVLKG	1253	1267	S314
Spike glycoprotein_Peptide_315	DEDDSEPVLKGVKLH	1257	1271	S315
Spike glycoprotein_Peptide_316	DDSEPVLKGVKLHYT	1259	1273	S316
Envelope small membrane protein_Peptide_001	MYSFVSEETGTLIVN	1	15	E001
Envelope small membrane protein_Peptide_002	VSEETGTLIVNSVLL	5	19	E002
Envelope small membrane protein_Peptide_003	TGTLIVNSVLLFLAF	9	23	E003
Envelope small membrane protein_Peptide_004	IVNSVLLFLAFVVFL	13	27	E004
Envelope small membrane protein_Peptide_005	VLLFLAFVVFLLVTL	17	31	E005
Envelope small membrane protein_Peptide_006	LAFVVFLLVTLAILT	21	35	E006
Envelope small membrane protein_Peptide_007	VFLLVTLAILTALRL	25	39	E007
Envelope small membrane protein_Peptide_008	VTLAILTALRLCAYC	29	43	E008
Envelope small membrane protein_Peptide_009	ILTALRLCAYCCNIV	33	47	E009
Envelope small membrane protein_Peptide_010	LRLCAYCCNIVNVSL	37	51	E010
Envelope small membrane protein_Peptide_011	AYCCNIVNVSLVKPS	41	55	E011
Envelope small membrane protein_Peptide_012	NIVNVSLVKPSFYVY	45	59	E012
Envelope small membrane protein_Peptide_013	VSLVKPSFYVYSRVK	49	63	E013
Envelope small membrane protein_Peptide_014	KPSFYVYSRVKNLNS	53	67	E014
Envelope small membrane protein_Peptide_015	YVYSRVKNLNSSRVP	57	71	E015
Envelope small membrane protein_Peptide_016	RVKNLNSSRVPDLLV	61	75	E016
Membrane protein_Peptide_001	MADSNGTITVEELKK	1	15	M001
Membrane protein_Peptide_002	NGTITVEELKKLLEQ	5	19	M002
Membrane protein_Peptide_003	TVEELKKLLEQWNLV	9	23	M003
Membrane protein_Peptide_004	LKKLLEQWNLVIGFL	13	27	M004
Membrane protein_Peptide_005	LEQWNLVIGFLFLTW	17	31	M005
Membrane protein_Peptide_006	NLVIGFLFLTWICLL	21	35	M006
Membrane protein_Peptide_007	GFLFLTWICLLQFAY	25	39	M007
Membrane protein_Peptide_008	LTWICLLQFAYANRN	29	43	M008
Membrane protein_Peptide_009	CLLQFAYANRNRFLY	33	47	M009
Membrane protein_Peptide_010	FAYANRNRFLYIIKL	37	51	M010
Membrane protein_Peptide_011	NRNRFLYIIKLIFLW	41	55	M011
Membrane protein_Peptide_012	FLYIIKLIFLWLLWP	45	59	M012
Membrane protein_Peptide_013	IKLIFLWLLWPVTLA	49	63	M013
Membrane protein_Peptide_014	FLWLLWPVTLACFVL	53	67	M014
Membrane protein_Peptide_015	LWPVTLACFVLAAVY	57	71	M015
Membrane protein_Peptide_016	TLACFVLAAVYRINW	61	75	M016
Membrane protein_Peptide_017	FVLAAVYRINWITGG	65	79	M017
Membrane protein_Peptide_018	AVYRINWITGGIAIA	69	83	M018
Membrane protein_Peptide_019	INWITGGIAIAMACL	73	87	M019
Membrane protein_Peptide_020	TGGIAIAMACLVGLM	77	91	M020
Membrane protein_Peptide_021	AIAMACLVGLMWLSY	81	95	M021
Membrane protein_Peptide_022	ACLVGLMWLSYFIAS	85	99	M022
Membrane protein_Peptide_023	GLMWLSYFIASFRLF	89	103	M023
Membrane protein_Peptide_024	LSYFIASFRLFARTR	93	107	M024
Membrane protein_Peptide_025	IASFRLFARTRSMWS	97	111	M025
Membrane protein_Peptide_026	RLFARTRSMWSFNPE	101	115	M026
Membrane protein_Peptide_027	RTRSMWSFNPETNIL	105	119	M027
Membrane protein_Peptide_028	MWSFNPETNILLNVP	109	123	M028
Membrane protein_Peptide_029	NPETNILLNVPLHGT	113	127	M029
Membrane protein_Peptide_030	NILLNVPLHGTILTR	117	131	M030
Membrane protein_Peptide_031	NVPLHGTILTRPLLE	121	135	M031
Membrane protein_Peptide_032	HGTILTRPLLESELV	125	139	M032
Membrane protein_Peptide_033	LTRPLLESELVIGAV	129	143	M033
Membrane protein_Peptide_034	LLESELVIGAVILRG	133	147	M034
Membrane protein_Peptide_035	ELVIGAVILRGHLRI	137	151	M035
Membrane protein_Peptide_036	GAVILRGHLRIAGHH	141	155	M036
Membrane protein_Peptide_037	LRGHLRIAGHHLGRC	145	159	M037
Membrane protein_Peptide_038	LRIAGHHLGRCDIKD	149	163	M038
Membrane protein_Peptide_039	GHHLGRCDIKDLPKE	153	167	M039
Membrane protein_Peptide_040	GRCDIKDLPKEITVA	157	171	M040
Membrane protein_Peptide_041	IKDLPKEITVATSRT	161	175	M041
Membrane protein_Peptide_042	PKEITVATSRTLSYY	165	179	M042
Membrane protein_Peptide_043	TVATSRTLSYYKLGA	169	183	M043
Membrane protein_Peptide_044	SRTLSYYKLGASQRV	173	187	M044
Membrane protein_Peptide_045	SYYKLGASQRVAGDS	177	191	M045
Membrane protein_Peptide_046	LGASQRVAGDSGFAA	181	195	M046
Membrane protein_Peptide_047	QRVAGDSGFAAYSRY	185	199	M047
Membrane protein_Peptide_048	GDSGFAAYSRYRIGN	189	203	M048
Membrane protein_Peptide_049	FAAYSRYRIGNYKLN	193	207	M049
Membrane protein_Peptide_050	SRYRIGNYKLNTDHS	197	211	M050
Membrane protein_Peptide_051	IGNYKLNTDHSSSSD	201	215	M051
Membrane protein_Peptide_052	KLNTDHSSSSDNIAL	205	219	M052
Membrane protein_Peptide_053	TDHSSSSDNIALLVQ	208	212	M053
Nucleoprotein_Peptide_001	MSDNGPQNQRNAPRI	1	15	N001
Nucleoprotein_Peptide_002	GPQNQRNAPRITFGG	5	19	N002
Nucleoprotein_Peptide_003	QRNAPRITFGGPSDS	9	23	N003
Nucleoprotein_Peptide_004	PRITFGGPSDSTGSN	13	27	N004
Nucleoprotein_Peptide_005	FGGPSDSTGSNQNGE	17	31	N005
Nucleoprotein_Peptide_006	SDSTGSNQNGERSGA	21	35	N006
Nucleoprotein_Peptide_007	GSNQNGERSGARSKQ	25	39	N007
Nucleoprotein_Peptide_008	NGERSGARSKQRRPQ	29	43	N008
Nucleoprotein_Peptide_009	SGARSKQRRPQGLPN	33	47	N009
Nucleoprotein_Peptide_010	SKQRRPQGLPNNTAS	37	51	N010
Nucleoprotein_Peptide_011	RPQGLPNNTASWFTA	41	55	N011
Nucleoprotein_Peptide_012	LPNNTASWFTALTQH	45	59	N012
Nucleoprotein_Peptide_013	TASWFTALTQHGKED	49	63	N013
Nucleoprotein_Peptide_014	FTALTQHGKEDLKFP	53	67	N014
Nucleoprotein_Peptide_015	TQHGKEDLKFPRGQG	57	71	N015
Nucleoprotein_Peptide_016	KEDLKFPRGQGVPIN	61	75	N016
Nucleoprotein_Peptide_017	KFPRGQGVPINTNSS	65	79	N017
Nucleoprotein_Peptide_018	GQGVPINTNSSPDDQ	69	83	N018
Nucleoprotein_Peptide_019	PINTNSSPDDQIGYY	73	87	N019
Nucleoprotein_Peptide_020	NSSPDDQIGYYRRAT	77	91	N020
Nucleoprotein_Peptide_021	DDQIGYYRRATRRIR	81	95	N021
Nucleoprotein_Peptide_022	GYYRRATRRIRGGDG	85	99	N022
Nucleoprotein_Peptide_023	RATRRIRGGDGKMKD	89	103	N023
Nucleoprotein_Peptide_024	RIRGGDGKMKDLSPR	93	107	N024
Nucleoprotein_Peptide_025	GDGKMKDLSPRWYFY	97	111	N025
Nucleoprotein_Peptide_026	MKDLSPRWYFYYLGT	101	115	N026
Nucleoprotein_Peptide_027	SPRWYFYYLGTGPEA	105	119	N027
Nucleoprotein_Peptide_028	YFYYLGTGPEAGLPY	109	123	N028
Nucleoprotein_Peptide_029	LGTGPEAGLPYGANK	113	127	N029
Nucleoprotein_Peptide_030	PEAGLPYGANKDGII	117	131	N030
Nucleoprotein_Peptide_031	LPYGANKDGIIWVAT	121	135	N031
Nucleoprotein_Peptide_032	ANKDGIIWVATEGAL	125	139	N032
Nucleoprotein_Peptide_033	GIIWVATEGALNTPK	129	143	N033
Nucleoprotein_Peptide_034	VATEGALNTPKDHIG	133	147	N034
Nucleoprotein_Peptide_035	GALNTPKDHIGTRNP	137	151	N035
Nucleoprotein_Peptide_036	TPKDHIGTRNPANNA	141	155	N036
Nucleoprotein_Peptide_037	HIGTRNPANNAAIVL	145	159	N037
Nucleoprotein_Peptide_038	RNPANNAAIVLQLPQ	149	163	N038
Nucleoprotein_Peptide_039	NNAAIVLQLPQGTTL	153	167	N039
Nucleoprotein_Peptide_040	IVLQLPQGTTLPKGF	157	171	N040
Nucleoprotein_Peptide_041	LPQGTTLPKGFYAEG	161	175	N041
Nucleoprotein_Peptide_042	TTLPKGFYAEGSRGG	165	179	N042
Nucleoprotein_Peptide_043	KGFYAEGSRGGSQAS	169	183	N043
Nucleoprotein_Peptide_044	AEGSRGGSQASSRSS	173	187	N044
Nucleoprotein_Peptide_045	RGGSQASSRSSSRSR	177	191	N045
Nucleoprotein_Peptide_046	QASSRSSSRSRNSSR	181	195	N046
Nucleoprotein_Peptide_047	RSSSRSRNSSRNSTP	185	199	N047
Nucleoprotein_Peptide_048	RSRNSSRNSTPGSSR	189	203	N048
Nucleoprotein_Peptide_049	SSRNSTPGSSRGTSP	193	207	N049
Nucleoprotein_Peptide_050	STPGSSRGTSPARMA	197	211	N050
Nucleoprotein_Peptide_051	SSRGTSPARMAGNGG	201	215	N051
Nucleoprotein_Peptide_052	TSPARMAGNGGDAAL	205	219	N052
Nucleoprotein_Peptide_053	RMAGNGGDAALALLL	209	223	N053
Nucleoprotein_Peptide_054	NGGDAALALLLLDRL	213	227	N054
Nucleoprotein_Peptide_055	AALALLLLDRLNQLE	217	231	N055
Nucleoprotein_Peptide_056	LLLLDRLNQLESKMS	221	235	N056
Nucleoprotein_Peptide_057	DRLNQLESKMSGKGQ	225	239	N057
Nucleoprotein_Peptide_058	QLESKMSGKGQQQQG	229	243	N058
Nucleoprotein_Peptide_059	KMSGKGQQQQGQTVT	233	247	N059
Nucleoprotein_Peptide_060	KGQQQQGQTVTKKSA	237	251	N060
Nucleoprotein_Peptide_061	QQGQTVTKKSAAEAS	241	255	N061
Nucleoprotein_Peptide_062	TVTKKSAAEASKKPR	245	259	N062
Nucleoprotein_Peptide_063	KSAAEASKKPRQKRT	249	263	N063
Nucleoprotein_Peptide_064	EASKKPRQKRTATKA	253	267	N064
Nucleoprotein_Peptide_065	KPRQKRTATKAYNVT	257	271	N065
Nucleoprotein_Peptide_066	KRTATKAYNVTQAFG	261	275	N066
Nucleoprotein_Peptide_067	TKAYNVTQAFGRRGP	265	279	N067
Nucleoprotein_Peptide_068	NVTQAFGRRGPEQTQ	269	283	N068
Nucleoprotein_Peptide_069	AFGRRGPEQTQGNFG	273	287	N069
Nucleoprotein_Peptide_070	RGPEQTQGNFGDQEL	277	291	N070
Nucleoprotein_Peptide_071	QTQGNFGDQELIRQG	281	295	N071
Nucleoprotein_Peptide_072	NFGDQELIRQGTDYK	285	299	N072
Nucleoprotein_Peptide_073	QELIRQGTDYKHWPQ	289	303	N073
Nucleoprotein_Peptide_074	RQGTDYKHWPQIAQF	293	307	N074
Nucleoprotein_Peptide_075	DYKHWPQIAQFAPSA	297	311	N075
Nucleoprotein_Peptide_076	WPQIAQFAPSASAFF	301	315	N076
Nucleoprotein_Peptide_077	AQFAPSASAFFGMSR	305	319	N077
Nucleoprotein_Peptide_078	PSASAFFGMSRIGME	309	323	N078
Nucleoprotein_Peptide_079	AFFGMSRIGMEVTPS	313	327	N079
Nucleoprotein_Peptide_080	MSRIGMEVTPSGTWL	317	331	N080
Nucleoprotein_Peptide_081	GMEVTPSGTWLTYTG	321	335	N081
Nucleoprotein_Peptide_082	TPSGTWLTYTGAIKL	325	339	N082
Nucleoprotein_Peptide_083	TWLTYTGAIKLDDKD	329	343	N083
Nucleoprotein_Peptide_084	YTGAIKLDDKDPNFK	333	347	N084
Nucleoprotein_Peptide_085	IKLDDKDPNFKDQVI	337	351	N085
Nucleoprotein_Peptide_086	DKDPNFKDQVILLNK	341	355	N086
Nucleoprotein_Peptide_087	NFKDQVILLNKHIDA	345	359	N087
Nucleoprotein_Peptide_088	QVILLNKHIDAYKTF	349	363	N088
Nucleoprotein_Peptide_089	LNKHIDAYKTFPPTE	353	367	N089
Nucleoprotein_Peptide_090	IDAYKTFPPTEPKKD	357	371	N090
Nucleoprotein_Peptide_091	KTFPPTEPKKDKKKK	361	375	N091
Nucleoprotein_Peptide_092	PTEPKKDKKKKADET	365	379	N092
Nucleoprotein_Peptide_093	KKDKKKKADETQALP	369	383	N093
Nucleoprotein_Peptide_094	KKKADETQALPQRQK	373	387	N094
Nucleoprotein_Peptide_095	DETQALPQRQKKQQT	377	391	N095
Nucleoprotein_Peptide_096	ALPQRQKKQQTVTLL	381	395	N096
Nucleoprotein_Peptide_097	RQKKQQTVTLLPAAD	385	399	N097
Nucleoprotein_Peptide_098	QQTVTLLPAADLDDF	389	403	N098
Nucleoprotein_Peptide_099	TLLPAADLDDFSKQL	393	407	N099
Nucleoprotein_Peptide_100	AADLDDFSKQLQQSM	397	411	N100
Nucleoprotein_Peptide_101	DDFSKQLQQSMSSAD	401	415	N101
Nucleoprotein_Peptide_102	KQLQQSMSSADSTQA	405	419	N102
